# Supplementary material for: IL-37 and Neuroimmune Mechanisms Relevant to Depressive and Anxiety Disorders: A Scoping Review
Source: Int J Mol Sci. 2026 Jul 22;27(14):6496. doi: 10.3390/ijms27146496 (PMC13409887; doi:10.3390/ijms27146496)
Supplement: Supplementary file 1 [file ijms-27-06496-s001.zip]

Archive with 5 entries (5 files):
- Supplementary_Table_S1A.pdf
- Supplementary_Table_S1B.pdf
- Supplementary_Table_S2.pdf
- Supplementary_Table_S3A.pdf
- Supplementary_Table_S3B.pdf
